# Supplementary material for: Filamentous structures in the cell envelope are associated with bacteroidetes gliding machinery
Source: Commun Biol. 2023 Jan 23;6:94. doi: 10.1038/s42003-023-04472-3 (PMC9870892; doi:10.1038/s42003-023-04472-3)
Supplement: Supplementary file 4 — Supplementary Data 1 [file 42003_2023_4472_MOESM4_ESM.xlsx]

## Sheet: Sheet1
Fig 1f_empty circle			Fig 1f_filled circle			Fig 1e			Fig 1d		Fig 1d
Cell velocity	Fjoh0697 velocity		Cell velocity	SprB velocity		Fjoh0697 velocity	Rotational rate		SprB helical pitch		Fjoh0697_pitch
μm/s	μm/s		μm/s	μm/s		μm/s	Hz		μm		6.47
2.91	2.89		1.76429	5.06071		2.81	0.38		3.03		7.18
2.67	2.81		2.16667	4.758		2.51	0.43		3.14		7.4
2.56	2.51		2.0155	4.28295		2.32	0.4		3.23		6.3
2.27	2.36		2.13384	4.21843		2.29	0.4		3.46		6.97
2.25	2.32		1.38566	4.16957		2.07	0.32		3.51		6.23
2.15	2.29		1.94444	3.88889		1.81	0.37		3.62		7.03
1.95	2.07		1.67742	3.87903		1.12	0.33		3.63		7.02
1.76	1.88		1.97248	3.87903		1.03	0.2		3.67		7.31
1.91	1.81		0.982558	3.59012		1.01	0.24		4.01		6.89
1.39	1.51		1.58631	3.54018		0.99	0.21		4.26		6.29
1.02	1.12		1.86434	3.50871		0.92	0.12		4.37		4.25
1.01	1.1		2.12057	3.27305		0.9	0.23		4.43		5.37
1.03	1.03		1.65278	3.26389		0.87	0.21		4.45		6.51
1.01	1.01		0.443182	3.18434		0.85	0.26		5.07		7.19
0.96	0.99		0.715	3.16333		0.75	0.16		5.1		5.14
0.91	0.92		0.52	3.14167		0.74	0.14		5.16		5.96
0.88	0.9		0.798958	3.04688		0.51	0.08		5.3		4.84
0.82	0.87		1.32167	3.04589					5.71		6.455
0.89	0.87		0.918478	2.87319					5.73		4.3
0.86	0.85		1.11184	2.86513					6.05		7.4
0.79	0.75		1.77667	2.86					6.47		5.65
0.7	0.74		1.17813	2.80313					6.77		5.72
0.52	0.51		1.53021	2.65417							5.7
0.44	0.38		1.5631	2.57568							6.63
0.17	0.13		1.65351	2.31634							5.2
			0.507812	2.31055							5.66
			0.265909	2.14697							6.84
			0.252778	1.67556							5.38
			1.94792	1.01042							6.61
			1.66667	0.465278							7.37
			2.39688	0.24375							9.81
			1.89583	-0.0520833							6.26
			2.35459	-0.0939626							6.33
			1.84804	-0.159314							4.933
			2.67647	-0.184659							5.312
			2.28539	-0.230023							6.15
			1.85611	-0.267222							5.32
			2.07037	-0.373148							8.07
			1.37674	-0.473958							5.77
			0.579023	-0.70977							5.35
			1.91473	-0.790833							5.16
			1.37145	-0.887411							4.72
			0.804977	-0.959524							4.66
			1.15856	-0.993056							5.31
			1.7818	-1.32566							6.2
			0.961022	-1.34543							5.3
			0.472222	-1.44444							5.37
			0.193452	-1.68304							7.28
			0.426418	-1.74025							4.39
			0.712719	-1.82456							5.1
											4.7
											7.01
											6.78
											6.51
											5.3
											5.07
											6.49
											5.95
											8.15
											4.68
											4.75
											6.57
										Ave	6.06381
										STD	1.07551
