# Supplementary material for: Filamentous structures in the cell envelope are associated with bacteroidetes gliding machinery
Source: Commun Biol. 2023 Jan 23;6:94. doi: 10.1038/s42003-023-04472-3 (PMC9870892; doi:10.1038/s42003-023-04472-3)
Supplement: Supplementary file 5 — Supplementary Data 2 [file 42003_2023_4472_MOESM5_ESM.xlsx]

## Sheet: 長い菌
SprB speed on filamentous cell										SprB speed on Normal cell
start time	end	time	distanceA	B	distance	speed				start time	end	time	distanceA	B	distance	speed
24.17	26.94	2.77		4.64	4.64	1.67509				6.74	7.09	0.35			1.13	3.22857
28.41	30.49	2.08		4.77	4.77	2.29327				7.58	8.65	1.07			1.93	1.80374
20.53	24.71	4.18		4.19	4.19	1.00239						1.18			2.1	1.77966
	6.41	6.41	20.94	30.89	9.95	1.55226						1.85			3.68	1.98919
0	4.82	4.82	28.97	40.23	11.26	2.3361						0.84			2.1	2.5
0	4.97	4.97	32.04	42.38	10.34	2.08048				2.45	3.98	1.53			2.06	1.34641
	4.1	4.1	24.2	32.98	8.78	2.14146				4.09	4.7	0.61	2	3.81	1.81	2.96721
	1.62	1.62	26.89	30.59	3.7	2.28395				2.16	2.97	0.81	3.36	5.29	1.93	2.38272
	1.62	1.62	32.11	35.1	2.99	1.84568				2.39	3.23	0.84	0	2.48	2.48	2.95238
	1.62	1.62	35.07	37.53	2.46	1.51852				2.59	2.74	0.15	2.35	2.86	0.51	3.4
27.37	30.14	2.77		6.05	6.05	2.18412				2.82	3.49	0.67	0	1.33	1.33	1.98507
31.67	34.62	2.95	8.24	12.72	4.48	1.51864				2.74	3.63	0.89		1.49	1.49	1.67416
18.91	22.75	3.84	17.48	24.65	7.17	1.86719				1.21	1.84	0.63	1.71	3.43	1.72	2.73016
	2.43	2.43	13.85	16.13	2.28	0.938272				1.21	1.84	0.63	0.94	2.1	1.16	1.84127
	3.06	3.06	17.17	24.32	7.15	2.3366				23.6	24.87	1.27	0	3.03	3.03	2.38583
	3.93	3.93	18.6	26.89	8.29	2.10941				17.67	18.53	0.86		2.03	2.03	2.36047
	3.93	3.93	19.48	26.89	7.41	1.8855				0.03	2.16	2.13	0	4.29	4.29	2.01408
0.58	1.93	1.35	29.05	32.51	3.46	2.56296				0.03	1.21	1.18	0	3.11	3.11	2.63559
6.9	9.41	2.51	45.41	49.15	3.74	1.49004				18.85	20.17	1.32	0	3.08	3.08	2.33333
2.71	5.31	2.6	39.21	43.86	4.65	1.78846				18.7	19.51	0.81		2.37	2.37	2.92593
2.71	5.31	2.6	48.62	51.78	3.16	1.21538				19.14	20.06	0.92	2.71	5.03	2.32	2.52174
1.53	3.26	1.73		3.61	3.61	2.08671				13.52	14.55	1.03		2.58	2.58	2.50485
6.93	10.13	3.2	13.92	18.64	4.72	1.475				7.87	9.63	1.76		2.91	2.91	1.65341
16.49	20.04	3.55		3.28	3.28	0.923944				14.52	16.05	1.53		4.05	4.05	2.64706
16.49	21.42	4.93		5.16	5.16	1.04665				3.2	5.73	2.53		3.12	3.12	1.2332
0.98	3	2.02	9.15	12.41	3.26	1.61386				9.63	10.69	1.06		1.63	1.63	1.53774
4.27	7.13	2.86	24.67	29.14	4.47	1.56294				12.36	13.95	1.59		2.49	2.49	1.56604
10.45	13.28	2.83		6.18	6.18	2.18375				9.71	10.4	0.69		1.72	1.72	2.49275
7.68	11.52	3.84		9.58	9.58	2.49479				11.5	12.07	0.57		1.44	1.44	2.52632
14.87	16.49	1.62		3.81	3.81	2.35185				8.85	9.77	0.92		2.32	2.32	2.52174
15.76	16.69	0.93		2.53	2.53	2.72043				26.71	27.46	0.75	1.46	2.6	1.14	1.52
18.13	20.73	2.6		4.74	4.74	1.82308				17.35	18.39	1.04		2.75	2.75	2.64423
6.99	8.23	1.24		3.31	3.31	2.66935				0.2	0.66	0.46		1.9	1.9	4.13043
16.75	18.91	2.16		5.26	5.26	2.43519				0.43	1.15	0.72		1.44	1.44	2
29.65	30.57	0.92	2.75	4.05	1.3	1.41304				0.55	1.18	0.63		1.82	1.82	2.88889
10.39	13.74	3.35		6.33	6.33	1.88955				0.9	1.76	0.86		1.67	1.67	1.94186
11.95	15.01	3.06		4.94	4.94	1.61438				3.44	4.59	1.15		2.47	2.47	2.14783
15.5	19.11	3.61		8.68	8.68	2.40443				5.46	6.5	1.04		2.21	2.21	2.125
17.29	20.44	3.15		6.26	6.26	1.9873				6.76	7.1	0.34		1.25	1.25	3.67647
0.09	2.25	2.16		6.03	6.03	2.79167				9.16	10.48	1.32		2.73	2.73	2.06818
10.19	11.78	1.59		3.66	3.66	2.30189				10.14	11.58	1.44		2.58	2.58	1.79167
12.15	14.12	1.97		4.1	4.1	2.08122				21.49	22.91	1.42		2.29	2.29	1.61268
15.13	16.05	0.92		2.62	2.62	2.84783				30.3	31.48	1.18	2.83	4.57	1.74	1.47458
5.25	6.9	1.65		4.47	4.47	2.70909				0.14	1.18	1.04		2.12	2.12	2.03846
4.27	6.09	1.82		4.29	4.29	2.35714				0.2	1.62	1.42		2.76	2.76	1.94366
8.43	9.5	1.07		2.65	2.65	2.47664				0	2.43	2.43		2.34	2.34	0.962963
15.13	17.29	2.16		4.94	4.94	2.28704				2.02	2.8	0.78		1.55	1.55	1.98718
13.68	15.56	1.88		4.99	4.99	2.65426				4.04	4.76	0.72		1.86	1.86	2.58333
15.99	17.47	1.48		4.19	4.19	2.83108				4.42	5.23	0.81		2.14	2.14	2.64198
17.78	19.17	1.39		3.63	3.63	2.61151				2.66	4.94	2.28		2.4	2.4	1.05263
17.78	19.29	1.51		4.39	4.39	2.90728				6.7	7.82	1.12		1.73	1.73	1.54464
22.14	23.33	1.19		3.1	3.1	2.60504				17.32	18.48	1.16		2.3	2.3	1.98276
30.69	33.35	2.66		5.35	5.35	2.01128				0.35	1.27	0.92		2	2	2.17391
19.11	20.38	1.27		2.63	2.63	2.07087				5.26	6.35	1.09		2.8	2.8	2.56881
20.82	22.98	2.16		3.88	3.88	1.7963				2.86	3.55	0.69	2.47	3.63	1.16	1.68116
27.69	31.53	3.84		8.12	8.12	2.11458				5.26	6.99	1.73		2.08	2.08	1.20231
12.5	14.12	1.62		5.39	5.39	3.32716				3.21	4.82	1.61		1.91	1.91	1.18634
12.5	16.4	3.9		8.94	8.94	2.29231				11.29	13.29	2		2.65	2.65	1.325
12.5	17.15	4.65		10.19	10.19	2.1914				7.63	8.72	1.09		2.06	2.06	1.88991
0	1.47	1.47		3.95	3.95	2.68707				25.13	26.67	1.54		2.47	2.47	1.6039
0.43	1.96	1.53		4.16	4.16	2.71895				32.47	33.36	0.89		2.71	2.71	3.04494
2.66	4.59	1.93		4.59	4.59	2.37824				4.33	5.31	0.98		2.09	2.09	2.13265
0	2.77	2.77		7.08	7.08	2.55596				2.17	3.9	1.73		3.64	3.64	2.10405
21.57	23.82	2.25		4.84	4.84	2.15111				2.71	4.24	1.53		3.64	3.64	2.37908
19.4	21.16	1.76		4.11	4.11	2.33523				1.96	3.29	1.33		2.25	2.25	1.69173
0	1.39	1.39		2.81	2.81	2.02158				3.35	4.94	1.59		2.57	2.57	1.61635
0.84	1.59	0.75		2.11	2.11	2.81333				2.17	3.15	0.98		2.66	2.66	2.71429
2.43	3.93	1.5		3.68	3.68	2.45333				3.26	3.9	0.64		1.68	1.68	2.625
2.43	5.66	3.23		7.69	7.69	2.3808				5.02	5.8	0.78		2.42	2.42	3.10256
5.6	7.13	1.53		4.19	4.19	2.73856				3.49	5.23	1.74		2.72	2.72	1.56322
11.29	12.76	1.47		2.43	2.43	1.65306				4.73	5.92	1.19		2.44	2.44	2.05042
15.42	16.69	1.27		3.26	3.26	2.56693				6.01	7.28	1.27		2.68	2.68	2.11024
15.42	16.89	1.47		4.66	4.66	3.17007				3.35	4.47	1.12		3.03	3.03	2.70536
18.28	20.82	2.54		6.35	6.35	2.5				0.2	0.84	0.64		2.14	2.14	3.34375
0	1.62	1.62		5.04	5.04	3.11111				5.51	6.61	1.1		2.31	2.31	2.1
2.51	5.92	3.41		7.68	7.68	2.2522				8.17	9.3	1.13		2.36	2.36	2.0885
9.99	12.8	2.81		6.97	6.97	2.48043				13.05	13.89	0.84		2.34	2.34	2.78571
10.14	11.81	1.67		4.47	4.47	2.67665				16.2	17.93	1.73		3.4	3.4	1.96532
0.09	1.13	1.04		3.35	3.35	3.22115				18.82	19.95	1.13		2.57	2.57	2.27434
5.52	7.11	1.59		4.14	4.14	2.60377				21.13	22.32	1.19		2.42	2.42	2.03361
0	2.46	2.46		7.8	7.8	3.17073				31.47	33.72	2.25		3.99	3.99	1.77333
5.46	6.09	0.63		2.17	2.17	3.44444				31.47	33.29	1.82		3.65	3.65	2.00549
7.05	9.3	2.25		6.38	6.38	2.83556				17.45	18.51	1.06		1.98	1.98	1.86792
11.38	14.47	3.09		8.66	8.66	2.80259				8.92	9.45	0.53		1.59	1.59	3
11.38	14.47	3.09		9.34	9.34	3.02265				8.29	8.95	0.66		2.07	2.07	3.13636
22.47	24.38	1.91		5.89	5.89	3.08377				9.13	10.83	1.7		2.67	2.67	1.57059
26.89	28.97	2.08		5.56	5.56	2.67308				9.3	10.48	1.18		2.14	2.14	1.81356
26.89	29.46	2.57		6.64	6.64	2.58366				12.07	13.69	1.62		3.56	3.56	2.19753
25.22	27.44	2.22		5.65	5.65	2.54505				9.79	10.83	1.04		2.62	2.62	2.51923
29.03	30.88	1.85		3.59	3.59	1.94054				17.47	18.57	1.1		3.02	3.02	2.74545
31.97	33.79	1.82		5.54	5.54	3.04396				25.71	27.35	1.64		3.35	3.35	2.04268
0	1.59	1.59		3.61	3.61	2.27044				24.93	26.4	1.47		2.7	2.7	1.83673
0	2.37	2.37		6.18	6.18	2.60759				31.19	32.63	1.44		2.65	2.65	1.84028
13.11	14.46	1.35		3.39	3.39	2.51111				10.46	12.28	1.82		2.3	2.3	1.26374
13.11	14.46	1.35		4.12	4.12	3.05185				33.52	34.62	1.1		2.17	2.17	1.97273
29.16	30.69	1.53		2.91	2.91	1.90196				0	1.47	1.47		2.71	2.71	1.84354
										4.42	6.01	1.59		3	3	1.88679
										6.21	6.76	0.55		1.91	1.91	3.47273
					Ave	2.28694				7.74	8.72	0.98		2.7	2.7	2.7551
						0.550253				7.77	8.43	0.66		1.66	1.66	2.51515
										9.61	10.34	0.73		1.54	1.54	2.10959
										10.74	12.56	1.82		2.9	2.9	1.59341
										16.49	17.24	0.75		2.34	2.34	3.12
										19.49	20.44	0.95		1.77	1.77	1.86316
										20.73	22.12	1.39		2.35	2.35	1.69065
										23.79	25.26	1.47		3.51	3.51	2.38776
										24.17	26.16	1.99		2.84	2.84	1.42714
										7.05	8.72	1.67		1.4	1.4	0.838323
										14.67	16.75	2.08		2.21	2.21	1.0625
										15.37	16.98	1.61		2.1	2.1	1.30435
										14.96	16.49	1.53		3.62	3.62	2.36601
										15.42	17.59	2.17		3.17	3.17	1.46083
										21.66	22.7	1.04		2.82	2.82	2.71154
										21.92	23.66	1.74		3.55	3.55	2.04023
										23.68	25.97	2.29		3.88	3.88	1.69432
										29.12	30.79	1.67		3.33	3.33	1.99401
										29.61	31.86	2.25		4.64	4.64	2.06222
										21.87	22.85	0.98		2.5	2.5	2.55102
										21.58	23.6	2.02		2.71	2.71	1.34158
										26.75	28.71	1.96		4.49	4.49	2.29082
										31.43	32.67	1.24		3.09	3.09	2.49194
										7.63	10.34	2.71		3.03	3.03	1.11808
										3.35	4.97	1.62		3.43	3.43	2.11728
										2.22	4.97	2.75		3.13	3.13	1.13818
										4.82	6.01	1.19		2.6	2.6	2.18487
										7.25	8.43	1.18		2.29	2.29	1.94068
										16.63	17.93	1.3		2.17	2.17	1.66923
										18.42	20.64	2.22		3.69	3.69	1.66216
															Ave	2.12151
															STD	0.606173
